# Supplementary material for: African Swine Fever Virus I267L Is a Hemorrhage-Related Gene Based on Transcriptome Analysis
Source: Microorganisms. 2024 Feb 17;12(2):400. doi: 10.3390/microorganisms12020400 (PMC10892147; doi:10.3390/microorganisms12020400)
Supplement: Supplementary file 1 [file microorganisms-12-00400-s001.zip]

Archive with 1 entries (1 files):
- microorganisms-2773223-supplementary.pdf
